# Supplementary material for: Pain Hypersensitivity and Increased Urinary Tetrahydrobiopterin Levels in Mice Submitted to High-Fat Diet
Source: Brain Sci. 2025 Jun 16;15(6):646. doi: 10.3390/brainsci15060646 (PMC12190635; doi:10.3390/brainsci15060646)
Supplement: Supplementary file 1 [file brainsci-15-00646-s001.zip]

Archive with 1 entries (1 files):
- brainsci-3608182-supplementary.pdf
